# Supplementary material for: An Insight into Practices Associated with the Control of Internal Parasites in the Dairy Goat Herds of Romania: A Questionnaire Survey
Source: Animals (Basel). 2024 Aug 16;14(16):2375. doi: 10.3390/ani14162375 (PMC11350891; doi:10.3390/ani14162375)
Supplement: Supplementary file 1 [file animals-14-02375-s001.zip]

Archive with 1 entries (1 files):
- animals-3146144-supplementary.pdf
